# Supplementary material for: Proteomic analysis of injured storage roots in cassava (Manihot esculenta Crantz) under postharvest physiological deterioration
Source: PLoS One. 2017 Mar 24;12(3):e0174238. doi: 10.1371/journal.pone.0174238 (PMC5365129; doi:10.1371/journal.pone.0174238)
Supplement: S2 Table — (XLSX) [file pone.0174238.s002.xlsx]

## Sheet: Sheet1
	S2 Table. Details for all MALDI-TOF/TOF MS successfully identified proteins in storage roots of SC9 genotype.
	Spot number	Description	Protein ID	Theoretical pI/Mw(kDa)	Score/No.of unique peptides matched	Fold changes in the pairwise comparison of different time-points in SC9				Peptide sequences
						24/0 h	48/0 h	72/0 h	96/0 h
	7	elongation factor family protein	cassava4.1_003058m	6.12/46.93	135/4	13.331±1.406(+)	16.353±2.324(+)	19.482±3.416(+)		QTDLPFLLAIEDVFSITGR
										LVVYIK
										VVAPPER
										VINVTPR
	11	UDP-glycosyltransferase 78D1-related	cassava4.1_007209m	6.05/45.30	104/4	2.088±0.084(+)				LDQSLK
										NADHPLK
										IAEALALR
										GWVPCIK
	16	L-ascorbate peroxidase s, chloroplastic/mitochondrial-related	cassava4.1_009867m	9.59/42.17	67/5	2.104±0.224(-)	7.362±1.047(-)	47.087±4.934(-)	∞(-)	AAHLALK
										IAEALALR
										SIGMIENVPGMK
										SIGMIENVPGMK
										TLGLPNALDGTYK
	23	Phosphatidylserine decarboxylase / PS decarboxylase	cassava4.1_025763m	6.11/73.51	74/2	∞(+)	∞(+)	∞(+)		KLHIHGHHHHLR
										NGSGSGTSCLK
	24	ascorbate peroxidase2	cassava4.1_013461m	6.96/26.70	143/3		5.134±1.312(+)	4.051±1.553(+)	9.104±1.347(+)	TNTGGPFGTMR
										TNTGGPFGTMR
										EDKPEPPPEGR
	25	abscisic acid 8'-hydroxylase / ABA 8'-hydroxylase	cassava4.1_022491m	9.38/51.66	28/2	2.998±0.647(+)	4.337±0.933(+)	5.964±1.584(+)	8.177±1.085(+)	VYCFCCALLMAIVLR
										QNPDIFFASR
	35	Plant protein of unknown function (DUF247)	cassava4.1_007729m	7.13/55.95	125/2		2.557±0.881(-)	4.082±1.157(-)	18.206±2.213(-)	REREPEGAGALGGVAK
										KQAADQPAKPR
	36	pyruvate dehydrogenase E1 component subunit beta, mitochondrial	cassava4.1_010116m	6.04/40.22	306/2		2.331±0.461(-)	3.032±1.103(-)	23.871±2.762(-)	PAASVWRGYSSAAK
										KGLLEKYGPER
	37	RNA-binding KH domain-containing protein	cassava4.1_002529m	7.53/112.26	89/5	3.612±1.522(+)	7.1±1.586(+)	7.57±2.184(+)		QIEQLK
										GHMLADGK
										GHMLADGK
										VEATAVNR
										KELEVEK
	39	pyruvate dehydrogenase E1 component subunit beta, mitochondrial	cassava4.1_010116m	6.08/34.46	55/2	∞(+)	∞(+)	∞(+)		IAEALALR
										DEEMSADPK
	41	Adenosylhomocysteine nucleosidase / S-adenosylhomocysteine/5'-methylthioadenosine nucleosidase	cassava4.1_021711m	6.52/36.25	71/5	2.477±0.051(+)	11.69±2.436(+)	26.289±3.472(+)	15.618±1.299(+)	IIVGIAR
										ELSNDFER
										AYSDEDIIR
										NSIPLETAIAK
										SLEEDVAQHTTGDFR
	45	regulator of chromosome condensation （RCC1）family with fyve zinc finger domain-related	cassava4.1_000603m	4.37/34.27	236/2	4.112±1.436(+)				VVDIVDTFR
										KGAQLLKYGR
	49	translation initiation factor 5A-related	cassava4.1_018059m	5.87/21.99	56/5			15.24±3.056(+)	∞(+)	IISQLK
										DGFAEGK
										NGYIVIK
										VVEVSTSK
										ENSAFVSTR
	51	Glycogen phosphorylase / Polyphosphorylase	cassava4.1_002466m	5.09/109.63	83/3				12.799±2.944(-)	ILLNLK
										ADYFLVGK
										WSLDLMQK
	54	ATP synthase subunit beta-1, mitochondrial-related	cassava4.1_004726m	5.95/59.86	430/3		2.455±0.936(-)	2.63±0.229(-)	6.184±0.672(-)	DAEGQDVLLFIDNIFR
										DITLGFVDLLRDDFIEK
										IPSAVGYQPTLATDLGGLQER
	58	ribulose bisphosphate carboxylase large chain-related	Manes.S113700	6.60/51.81	267/2			2.5±0.061(-)	10.7±2.412(-)	DITLGFVDLLR
										DITLGFVDLLRDDFIEK
	59	ribulose bisphosphate carboxylase large chain-related	Manes.S113700	6.60/51.81	436/3				5.049±0.637(-)	DITLGFVDLLR
										TFQGPPHGIQVER
										GGLDFTKDDENVNSQPFMR
	63	Carboxyvinyl-carboxyphosphonate phosphorylmutase / CPEP phosphonomutase	cassava4.1_011697m	8.25/50.32	120/5		∞(-)	2.023±0.364(-)		EEAVMR
										MANMLEGGGK
										SFCEVAPQVPK
										QAISLDESLWR
										AGFAGIILEDQVSPK
	69	calcium-binding protein CML 15-related	cassava4.1_034063m	4.22/17.53	78/3		∞(-)	∞(-)	∞(-)	LGWQLNYDR
										LDQSLK
										IQLNTARR
	71	myosin	cassava4.1_000217m	4.79/200.17	44/3		2.679±0.444(-)	2.243±0.129(-)		GWVPCIK
										KTQQSAPR
										VGKTQNLAR
	75	Glycogen phosphorylase / Polyphosphorylase	cassava4.1_002466m	5.26/108.52	56/3	2.563±0.413(-)				ILLNLK
										ADYFLVGK
										WSLDLMQK
	76	tubulin beta-4 chain-related	cassava4.1_007713m	5.12/50.11	153/4	2.289±0.512(-)				LDQSLK
										FAEGVEK
										IAEALALR
										VLVLVADKASSK
	77	enolase	cassava4.1_007673m	6.05/49.74	174/5	8.288±1.024(-)				IEEELGAEAVYAGANFR
										EAEKLR
										QIEQLK
										IIQDMR
										IQLNTARR
	78	Transaldolase / Glycerone transferase	cassava4.1_007758m	4.76/42.25	83/5	4.06±0.503(+)				TIDNLK
										IAEALALR
										KTQQSAPR
										MERMLSGSDK
										VLVLVADKASSK
	79	actin	cassava4.1_033108m	5.31/41.70	78/2	3.199±0.110(+)				KAGFAGDDAPR
										DAYVGDEAQSK
	80	60S ribosomal protein L4	cassava4.1_008812m	10.77/44.64	45/4	4.797±0.446(-)	25.435±4.983(-)	23.135±2.010(-)	∞(-)	ASPSLMRAESVPSLVR
										VDNEGIQAK
										VGKTQNLAR
										VAAPAMAKVR
	81	methionine sulfoxide reductase	cassava4.1_016963m	6.05/23.02	86/5	2.286±0.367(+)				FDSGCGWPAFYEGLPGAINR
										IQLNTARR
										QNSTFKTR
										VGKTQNLAR
										LGWQLNYDR
	83	Triose-phosphate isomerase / Triosephosphate mutase	cassava4.1_014432m	5.35/28.42	254/3	4.068±0.860(+)	10.452±1.806(+)	6.429±1.006(+)		VATPAQAQEVHLELR
										VATPAQAQEVHLELRK
										GLLRPDFQVAAQNCWVR
	84	leucine-rich repeat containing protein	cassava4.1_025603m	6.57/42.25	90/4	2.202±0.681(+)	∞(-)			TIDNLK
										IAEALALR
										QNSTFKTR
										LMTAYCDR
	85	ubiquitin-conjugating enzyme E2 1-related	cassava4.1_018317m	9.59/23.04	85/2	10.822±1.241(+)				IAEALALR
										LDQSLK
	86	ADP-ribosylation factor A1F	cassava4.1_016194m	9.68/16.69	74/3	2.187±0.173(+)	10.263±1.196(+)			VNWQR
										IAEALALR
										IIEELQR
	87	ATP synthase subunit beta-1, mitochondrial-related	cassava4.1_004726m	5.95/59.86	643/3		∞(+)			DAEGQDVLLFIDNIFR
										DITLGFVDLLRDDFIEK
										IPSAVGYQPTLATDLGGLQER
	88	cinnamyl alcohol dehydrogenase 6-related	cassava4.1_010153m	6.05/38.30	63/2		4.759±0.523(-)	3.208±0.154(-)	∞(-)	DQSGHLSPFNFSR
										LDQSLK
	89	ATP synthase subunit beta-1, mitochondrial-related	cassava4.1_004726m	5.95/59.86	342/3		2.713±0.450(-)			DAEGQDVLLFIDNIFR
										DITLGFVDLLRDDFIEK
										IPSAVGYQPTLATDLGGLQER
	90	diaminopimelate epimerase,chloroplastic	cassava4.1_009997m	8.71/45.83	97/3		∞(-)	∞(-)	∞(-)	ERQQLK
										GWVPCIK
										IQLNTARR
	93	thiamine thiazole synthase	cassava4.1_010620m	5.30/34.37	94/5		9.336±1.205(-)	∞(-)	37.605±5.864(-)	NIEQVK
										IAEALALR
										TLGLPNALDGTYK
										LFNAVAAEDLIVK
										ALDMNTAEDAIVR
	94	Mitochondrial outer membrane translocase complex, subunit Tom7	cassava4.1_020644m	10.62/8.20	122/5		∞(-)			RNQFYLWQNR
										RYMCNQNIAEK
										GMEEKSTTQCLK
										KGYVAIYVGNESK
										TLCSAVSYAGSRR
	95	annexin D1-related	cassava4.1_021183m	6.81/36.20	59/2		∞(-)	21.555±2.911(-)	8.358±1.751(-)	VQEIEQRYK
										LLFPLVCSYR
	96	zinc-finger of the FCS-type, C2-C2 (zf-FLZ)	cassava4.1_018370m	9.59/13.05	81/5		∞(-)			IAEALALR
										DDDDDAGDFAK
										SIGMIENVPGMK
										LFNAVAAEDLIVK
										ALDMNTAEDAIVR
	97	ATFER2,FER2;ferritin 2	cassava4.1_014185m	5.1/29.47	134/5		∞(-)			IIKDIDILIDEYFR
										KELNLVPTVPQVSLAR
										LIVLDQLNELKSSHR
										LDRPCTVDEVHLRR
										LGVLLLLDENAAPVNGR
	98	asparagine synthetase	cassava4.1_014428m	5.30/22.97	73/4		2.742±0.451(-)	2.12±0.205(-)		IAEALALR
										VDNEGIQAK
										QNSTFKTR
										LFNAVAAEDLIVK
	100	20 KDa chaperonin, chloroplastic	cassava4.1_014410m	8.87/27.76	341/5		2.12±0.657(-)			YAGTEVEFNGSSHLILK
										AFEFGR
										ISEQLGK
										IAYQNPK
										IAEALALR
	101	Cysteine-rich TM module stress tolerance (CYSTM)	cassava4.1_020864m	9.27/27.56	146/5		∞(-)	∞(-)	4.182±0.155(-)	SGSPLIPLAQFR
										MEYLK
										GLFIIDK
										LSEYIGK
										SMKPDPK
	102	pheophorbide a oxygenase, chloroplastic	cassava4.1_005194m	6.68/53.93	53/5		3.349±0.587(-)			YAEFEK
										GLFIIDK
										LSEYIGK
										SVDETLR
										VAPGQDSR
	103	ferritin	cassava4.1_013978m	5.48/26.06	75/4		∞(-)	∞(-)		SESLYR
										QIEQLK
										VVVPLKK
										ERQQLK
	104	25.3 KDa heat shock protein, chloroplastic	cassava4.1_015256m	7.26/25.96	89/3		5.774±0.694(-)	8.275±1.069(-)		LMQLAK
										EAEKLR
										LGVEFAK
	105	22.0 KDa heat shock protein	cassava4.1_033525m	6.05/28.05	249/3		2.493±0.431(-)	5.986±0.850(-)		LDQSLK
										IAEALALR
										VAAPAMAKVR
	106	Domain of unknown function (DUF4283) (DUF4283) // Zinc knuckle (zf-CCHC_4)	cassava4.1_025719m	7.26/13.05	146/3		∞(-)	∞(-)		LVYLNK
										GSPAYLR
										LDQSLK
	107	ATDCL4,DCL4;dicer-like 4	cassava4.1_017435m	8.38/20.24	225/8		28.691±3.725(-)	28.372±4.908(-)	52.377±5.274(-)	HLIDSNNIISK
										AQAQTQTQTQSQVDSK
										EDSSPEMMVSK
										ANIANQLTAAATTHEVK
										VKQSPSKPVQR
										SEPVQQNSRYNNTGR
										VFSYGNPNVEK
										GEFWWDLAIDNMEK
	109	RING/U-box superfamily protein	cassava4.1_017114m	8.17/20.92	270/12		∞(-)	∞(-)	∞(-)	MVNMHRR
										RFTLETPGQTAAR
										VLPKCNHGFHVR
										IIVTSRDR
										RALTAISNLSGWDSR
										RALTAISNLSGWDSR
										EWLDAVAR
										INMVGALERMGLK
										INMVGALERMGLK
										DFNLPLLK
										VVVQVLFFEQVR
										LSVDACMHAVQNER
	110	17.6 KDa class I heat shock protein 1-related	cassava4.1_018134m	5.13/17.96	132/5		∞(-)	∞(-)	44.884±3.955(-)	LSSQKLR
										IAEALALR
										RQVNADR
										VLQISGER
										QTVAVGVIK
	111	ATP synthase subunit beta-1, mitochondrial-related	cassava4.1_004726m	6.00/59.93	103/3			∞(-)	∞(-)	DAEGQDVLLFIDNIFR
										DITLGFVDLLRDDFIEK
										IPSAVGYQPTLATDLGGLQER
	112	monodehydroascorbate reductase, cytoplasmic isoform 1-related	cassava4.1_007980m	6.53/54.02	92/5			5.837±0.594(-)	∞(-)	LDQSLK
										IAWDFR
										IAEALALR
										IFASPLAR
										IQLNTARR
	115	Malate dehydrogenase (oxaloacetate-decarboxylating) (NADP(+)) / Pyruvic-malic carboxylase	cassava4.1_004164m	7.92/26.71	97/2			2.421±0.372(-)	∞(-)	DEFYIGLR
										LLKDEFYIGLR
	116	dynactin sununit P25	cassava4.1_013839m	5.78/29.50	331/3			5.501±0.624(-)		AIYSIGFWIR
										LQGNYYFQEQLSR
										DAFVAPSASIIGDVQVGR
	117	25.3 KDa heat shock protein, chlorplastic	cassava4.1_015256m	8.39/26.26	92/5			2.133±0.206(-)	71.395±8.769(-)	VFLDPK
										IAWDFR
										LSEYIGK
										FDMPGLSK
										FDMPGLSK
	120	Glycogen phosphorylase / Polyphosphorylase	cassava4.1_002466m	5.26/108.52	65/3				8.946±1.058(-)	ILLNLK
										ADYFLVGK
										WSLDLMQK
	121	Glycogen phosphorylase / Polyphosphorylase	cassava4.1_002466m	5.26/108.52	70/3				13.243±2.063(-)	ILLNLK
										ADYFLVGK
										WSLDLMQK
	123	protein disulfide isomerase	cassava4.1_008355m	5.16/56.38	93/5				13.184±1.856(-)	LSSQKLR
										FFNSPDAK
										FFNSPDAK
										FFNSPDAK
										EFDLDGNR
	124	chaperonin 60 subunit beta 1, chloroplastic-related	cassava4.1_003907m	5.42/11.40	215/5				∞(-)	LLLVDK
										LLLVDK
										LLLVDK
										APGFGER
										LQTGVNK
	126	ATP synthase subunit beta-1, mitochondrial-related	cassava4.1_004726m	6.00/59.12	88/3				4.503±0.572(-)	DAEGQDVLLFIDNIFR
										DITLGFVDLLRDDFIEK
										IPSAVGYQPTLATDLGGLQER
	127	NADP-dependent malic enzyme 2-related	cassava4.1_004170m	8.39/27.65	173/5				28.623±3.681(-)	IIDVIK
										IIDVIK
										IIDVIK
										IIDVIK
										IIDVIK
	128	actin	cassava4.1_033108m	5.16/41.88	131/5				12.864±2.090(-)	IIDVIK
										SSSSVEK
										SSSSVEK
										SSSSVEK
										SSSSVEK
