# Supplementary material for: Proteomic analysis of injured storage roots in cassava (Manihot esculenta Crantz) under postharvest physiological deterioration
Source: PLoS One. 2017 Mar 24;12(3):e0174238. doi: 10.1371/journal.pone.0174238 (PMC5365129; doi:10.1371/journal.pone.0174238)
Supplement: S3 Table — (XLSX) [file pone.0174238.s003.xlsx]

## Sheet: Sheet1
	S3 Table. Details for all MALDI-TOF/TOF MS successfully identified proteins in storage roots of QZ1 genotype
	Spot number	Description	Protein ID	Theoretical pI/Mw(kDa)	Score/No.of unique peptides matched	Fold changes in the pairwise comparison of different time-points in QZ1				Peptide sequences
						24/0 h	48/0 h	72/0 h	96/0 h
	1	heat chock protein 70KDa	cassava4.1_001607m	5.53/72.35	86/2	2.109±0.176(+)	2.116±0.147(+)			VLNDESK
										IVCFGDK
	2	heat shock 70 KDa protein 10, mitochondrial	cassava4.1_002964m	4.88/69.39	83/5	2.827±0.429(+)				IVLSYK
										ILVNYK
										DNNLLGK
										DNNLLGK
										NTTIPTK
	3	V-type proton ATPase catalytic subunit	cassava4.1_003676m	5.01/27.32	265/5	3.589±0.760(+)				ITLETAK
										CLGSPER
										SGDVYIPR
										ESEYGYVR
										LTTFEDSEK
	4	chaperonin	cassava4.1_004458m	5.50/60.52	107/5	∞(-)	∞(-)			IYVAGGK
										EVEEVK
										DSLTDAK
										SDIFGER
										IAEALALR
	5	actin	cassava4.1_033108m	5.52/39.83	81/2	2.151±0.251(+)	3.114±0.469(+)			GILTLK
										IVGRPR
	7	elongation factor family protein	cassava4.1_003058m	6.12/46.93	135/4	∞(+)	∞(+)	8.593±0.866(+)		QTDLPFLLAIEDVFSITGR
										LVVYIK
										VVAPPER
										VINVTPR
	8	actin family protein	cassava4.1_009807m	5.16/41.89	37/4	∞(-)	∞(-)	3.621±0.792(-)		VVAPPER
										GEYDESGPSIVHR
										NYELPDGQVITIGAER
										ILTERGYMFTTTAER
	10	Phosphoglycerate mutase (2,3-diphosphoglycerate-dependent)	cassava4.1_004733m	6.05/65.11	90/3	∞(-)	∞(-)			TSGEYLVHNGVR
										LDQSLK
										LQSLQLGVN
	11	UDP-glycosyltransferase 78D1-related	cassava4.1_007209m	6.05/45.30	104/4	2.399±0.346(+)				LDQSLK
										NADHPLK
										IAEALALR
										GWVPCIK
	12	ACT7;actin 7	cassava4.1_009934m	5.05/41.25	34.8/4	∞(-)	2.446±0.281(-)	2.279±0.351(-)		IWHHTFYNELR
										LDLAGRDLTDALMK
										NYELPDGQVITIGAER
										ILTERGYMFTTTAER
	13	aspartic proteinase A1-related	cassava4.1_005735m	4.73/56.41	88/5	3.742±4.934(-)	2.006±0.423(-)			LSVEEK
										LSLDEK
										IISNEK
										SYISGAK
										IAWDFR
	15	CCAAT-binding transcription factor-related	cassava4.1_026597m	7.03/20.10	90/4	2.086±0.209(-)	2.151±0.453(-)			IAWDFR
										LEVVLNDR
										IIPLLPKMLGK
										MGSAAILLTNKK
	16	L-ascorbate peroxidase s, chloroplastic/mitochondrial-related	cassava4.1_009867m	9.59/42.17	67/5	2.717±0.120(-)	3.912±0.782(-)	7.922±0.594(-)	∞(-)	AAHLALK
										IAEALALR
										SIGMIENVPGMK
										SIGMIENVPGMK
										TLGLPNALDGTYK
	18	thiamine thiazole synthase	cassava4.1_010620m	5.30/39.74	78/5	∞(-)	∞(-)			NIEQVK
										IAEALALR
										TLGLPNALDGTYK
										LFNAVAAEDLIVK
										ALDMNTAEDAIVR
	21	triosephosphate isomerase, chloroplastic	cassava4.1_012016m	7.26/39.89	85/2	2.625±0.716(-)				VIACIGETLEQR
										IQLNTARR
	22	proteasome subunit beta type	cassava4.1_011091m	7.06/31.53	116/4	∞(-)	∞(-)	∞(-)		ALIPDLYR
										ISQLEPGFK
										DDTTFDAYVVGK
										APVQAHFGELDNFVGFSDVTAAK
	23	Phosphatidylserine decarboxylase / PS decarboxylase	cassava4.1_025763m	6.11/73.51	74/2	∞(+)	∞(+)	∞(+)	10.605±1.248(+)	KLHIHGHHHHLR
										NGSGSGTSCLK
	24	L-ascorbate peroxidase 2, cytosolic	cassava4.1_013461m	6.96/26.70	143/3	23.399±2.374(-)	6.741±0.680(-)	4.214±0.642(-)	2.509±0.419(-)	TNTGGPFGTMR
										TNTGGPFGTMR
										EDKPEPPPEGR
	25	abscisic acid 8'-hydroxylase / ABA 8'-hydroxylase	cassava4.1_022491m	9.38/51.66	28/2	∞(+)	22.807±1.456(+)	30.195±2.287(+)	45.238±4.492(+)	VYCFCCALLMAIVLR
										QNPDIFFASR
	26	Oxaloacetate decarboxylase / Oxaloacetate carboxy-lyase	cassava4.1_017832m	5.35/18.06	212/2	47.497±4.410(-)	∞(-)	∞(-)	6.02±0.513(-)	PQLIVSGELR
										KVFEDNVLIR
	27	N-acetyltransferase 9	cassava4.1_034206m	7.38/16.53	88/2	4.306±0.762(-)	3.7±0.309(-)		∞(-)	GYGDGGSR
										AREWNVSK
	28	ADP ribosylation factor-related	cassava4.1_020559m	4.39/8.75	136/5		3.12±0.422(+)			EERLSGASLLILANK
										EVEKVFGTSHPEVR
										ESKANSVMNQEFVK
										GAQKHFQQIQCIR
										AAQKHFHQIQHIR
	30	14-3-3-like protein GF14 lambda	cassava4.1_014519m	4.82/29.44	169/2		2.138±0.413(-)			SAQDIALAELAPTHPIR
										YEEMVQFMQK
	33	ATP synthase	cassava4.1_006420m	5.05/51.24	78/2			2.684±0.084(-)		KYQEIVNIR
										VQFTGEVLK
	34	RHO GDP-dissociation inhibitor	cassava4.1_015415m	5.16/27.29	82/2			2.042±0.165(-)		KDDDSLR
										DQMEPEVK
	35	Plant protein of unknown function (DUF247)	cassava4.1_007729m	7.13/55.95	125/2			3.295±0.341(-)	2.383±0.360(-)	REREPEGAGALGGVAK
										KQAADQPAKPR
	36	pyruvate dehydrogenase E1 component subunit beta, mitochondrial	cassava4.1_010116m	6.04/40.22	306/2			2.164±0.417(-)	3.008±0.688(-)	PAASVWRGYSSAAK
										KGLLEKYGPER
	37	RNA-binding KH domain-containing protein	cassava4.1_002529m	7.53/112.26	89/5			11.45±1.903(+)		QIEQLK
										GHMLADGK
										GHMLADGK
										VEATAVNR
										KELEVEK
	39	pyruvate dehydrogenase E1 component subunit beta, mitochondrial	cassava4.1_010116m	6.08/34.46	55/2			4.413±1.71(+)		IAEALALR
										DEEMSADPK
	40	Uroporphyrinogen decarboxylase / Uroporphyrinogen-III carboxy-lyase	cassava4.1_009378m	6.71/40.63	66/2			2.134±0.269(+)		IVHCSLPGTVVEPK
										VWLMRQAG
	41	Adenosylhomocysteine nucleosidase / S-adenosylhomocysteine/5'-methylthioadenosine nucleosidase	cassava4.1_021711m	6.52/36.25	71/5			∞(+)	∞(+)	IIVGIAR
										ELSNDFER
										AYSDEDIIR
										NSIPLETAIAK
										SLEEDVAQHTTGDFR
	43	Triose-phosphate isomerase / Triosephosphate mutase	cassava4.1_014432m	5.87/27.23	88/3			2.02±0.175(-)		VATPAQAQEVHLELR
										VATPAQAQEVHLELRK
										GLLRPDFQVAAQNCWVR
	44	unnamed protein	cassava4.1_020024m	10.33/10.83	63/2			2.175±0.254(+)	2.466±0.108(+)	LYWGGDAR
										SGSPLIPLAQFR
	45	regulator of chromosome condensation （RCC1）family with fyve zinc finger domain-related	cassava4.1_000603m	4.37/34.27	236/2			3.332±0.790(+)	3.467±0.115(+)	VVDIVDTFR
										KGAQLLKYGR
	46	Ethanolamine-phosphate cytidylyltransferase / Phosphorylethanolamine transferase	cassava4.1_008241m	6.68/53.93	67/3			2.049±0.670(-)		WAVDNLVR
										TKINQIIR
										VGVALDFSPCSK
	47	17.6 KDa class I heat shock protein 1-related	cassava4.1_017974m	6.00/17.96	86/3			2.388±0.394(-)		VLQISGER
										FALLVDDLK
										ASMENGVLTVTVPK
	48	Nucleolar RNA-binding protein NIFK	cassava4.1_018378m	7.85/16.85	135/2			2.09±0.843(-)		DAIEGMNGQNLDGR
										SMRDAIEGMNGQNLDGR
	49	translation initiation factor 5A-related	cassava4.1_018059m	5.87/21.99	56/5				∞(+)	IISQLK
										DGFAEGK
										NGYIVIK
										VVEVSTSK
										ENSAFVSTR
	51	Glycogen phosphorylase / Polyphosphorylase	cassava4.1_002466m	5.09/109.63	83/3				3.101±0.199(-)	ILLNLK
										ADYFLVGK
										WSLDLMQK
	52	heat shock 70 Kda protein 10, mitochondrial	cassava4.1_002955m	5.35/73.40	117/2				2.738±0.567(-)	VQEIVAEIFGK
										VYAYKCLSSNLK
	53	heat shock 70 Kda protein 10, mitochondrial	cassava4.1_002964m	6.34/73.40	95/5				2.244±0.366(-)	IVLSYK
										ILVNYK
										DNNLLGK
										DNNLLGK
										NTTIPTK
	54	ATP synthase subunit beta-1, mitochondrial-related	cassava4.1_004726m	5.95/59.86	430/3				6.296±0.195(-)	DAEGQDVLLFIDNIFR
										DITLGFVDLLRDDFIEK
										IPSAVGYQPTLATDLGGLQER
	56	glucose-1-phosphate adenylyltransferase small subunit, chloroplastic	cassava4.1_005518m	5.16/57.58	117/2				5.752±0.928(-)	SVLGIILGGGAGTR
										KIYSKVFSAR
	57	ATP synthase subunit beta-1, mitochondrial-related	cassava4.1_004726m	5.95/59.86	387/3				∞(-)	DAEGQDVLLFIDNIFR
										DITLGFVDLLRDDFIEK
										IPSAVGYQPTLATDLGGLQER
	58	ribulose bisphosphate carboxylase large chain-related	Manes.S113700	6.60/51.81	267/2				3.344±0.661(-)	DITLGFVDLLR
										DITLGFVDLLRDDFIEK
	59	ribulose bisphosphate carboxylase large chain-related	Manes.S113700	6.60/51.81	436/3				3.304±0.770(-)	DITLGFVDLLR
										TFQGPPHGIQVER
										GGLDFTKDDENVNSQPFMR
	61	Dehydrin (Dehydrin)	cassava4.1_015875m	5.28/24.37	109/2				2.653±0.566(-)	KEEEKPKEEVIVTEFEEK
										VEGSAVESKDR
	63	Carboxyvinyl-carboxyphosphonate phosphorylmutase / CPEP phosphonomutase	cassava4.1_011697m	8.25/50.32	120/5				2.014±0.813(-)	EEAVMR
										MANMLEGGGK
										SFCEVAPQVPK
										QAISLDESLWR
										AGFAGIILEDQVSPK
	64	L-ascorbate peroxidase 2, cytosolic	cassava4.1_013461m	5.31/27.67	173/3				2.306±0.645(-)	TNTGGPFGTMR
										TNTGGPFGTMR
										EDKPEPPPEGR
	66	Uncharacterized conserved protein	cassava4.1_020840m	9.86/7.84	89/2				44.827±3.839(+)	KIEAQR
										QLEARAVALK
	67	zinc finger protein ZAT2-related	cassava4.1_028217m	6.10/45.39	93/3				∞(-)	IAWDFR
										VLGDMGNEKMK
										VNQKILER
	68	Arabidopsis protein of unknown function (DUF241)	cassava4.1_028170m	8.27/33.01	147/3				2.009±0.516(-)	SGSPLIPLAQFR
										KPSFSHHIR
										VALFNGISMSLDSRK
	69	calcium-binding protein CML 15-related	cassava4.1_034063m	4.22/1753	78/3				2.732±0.230(-)	LGWQLNYDR
										LDQSLK
										IQLNTARR
	70	22.0 KDa heat chock protein	cassava4.1_033525m	6.05/21.51	142/3				2.471±0.442(+)	LDQSLK
										IAEALALR
										VAAPAMAKVR
	71	myosin	cassava4.1_000217m	4.76/197.60	57/3				2.624±0.690(-)	GWVPCIK
										KTQQSAPR
										VGKTQNLAR
	72	annexin D1-related	cassava4.1_021183m	6.81/36.20	83/2				3.736±0.337(+)	VQEIEQRYK
										LLFPLVCSYR

## Sheet: Sheet2
	Spot number	Description	Protein ID	Theoretical pI/Mw(kDa)	Score/No.of unique peptides matched	Fold changes in the pairwise comparison of different time-points in QZ1
						24/0 h	48/0 h	72/0 h	96/0 h
	1	heat chock protein 70KDa	cassava4.1_001607m	5.36/70.88	69/2	2.109±0.176(+)	2.116±0.147(+)
	2	heat shock 70 KDa protein 10, mitochondrial	cassava4.1_002964m	5.06/70.78	42/1	2.827±0.429(+)
	3	V-type proton ATPase catalytic subunit	cassava4.1_003676m	6.04/25.02	164/17	3.589±0.760(+)
	4	chaperonin	cassava4.1_004458m	5.84/61.34	80/1	∞(-)	∞(-)
	5	actin	cassava4.1_033108m	5.31/41.70	78/1	2.151±0.251(+)	3.114±0.469(+)
	7	elongation factor family protein	cassava4.1_003058m	6.24/52.69	135/1	∞(+)	∞(+)	8.593±0.866(+)
	8	actin family protein	cassava4.1_009807m	5.16/41.89	37/4	∞(-)	∞(-)	3.621±0.792(-)
	10	Phosphoglycerate mutase (2,3-diphosphoglycerate-dependent)	cassava4.1_004733m	5.98/61.07	77/1	∞(-)	∞(-)
	11	UDP-glycosyltransferase 78D1-related	cassava4.1_007209m	5.35/39.75	80/1	2.399±0.346(+)
	12	ACT7;actin 7	cassava4.1_009934m	5.05/41.25	34.8/4	∞(-)	2.446±0.281(-)	2.279±0.351(-)
	13	aspartic proteinase A1-related	cassava4.1_005735m	5.19/55.83	62/1	3.742±4.934(-)	2.006±0.423(-)
	15	CCAAT-binding transcription factor-related	cassava4.1_026597m	6.63/18.00	88/1	2.086±0.209(-)	2.151±0.453(-)
	16	L-ascorbate peroxidase s, chloroplastic/mitochondrial-related	cassava4.1_009867m	8.46/39.52	57/1	2.717±0.120(-)	3.912±0.782(-)	7.922±0.594(-)	∞(-)
	18	thiamine thiazole synthase	cassava4.1_010620m	5.44/37.89	105/1	∞(-)	∞(-)
	21	triosephosphate isomerase, chloroplastic	cassava4.1_012016m	7.67/33.35	65/1	2.625±0.716(-)
	22	proteasome subunit beta type	cassava4.1_011091m	6.12/29.27	85/1	∞(-)	∞(-)	∞(-)
	23	Phosphatidylserine decarboxylase / PS decarboxylase	cassava4.1_025763m	5.96/71.01	57/1	∞(+)	∞(+)	∞(+)	10.605±1.248(+)
	24	L-ascorbate peroxidase 2, cytosolic	cassava4.1_013461m	6.96/26.70	143/3	23.399±2.374(-)	6.741±0.680(-)	4.214±0.642(-)	2.509±0.419(-)
	25	abscisic acid 8'-hydroxylase / ABA 8'-hydroxylase	cassava4.1_022491m	9.88/54.89	37/5	∞(+)	22.807±1.456(+)	30.195±2.287(+)	45.238±4.492(+)
	26	Oxaloacetate decarboxylase / Oxaloacetate carboxy-lyase	cassava4.1_017832m	5.35/18.06	212/2	47.497±4.410(-)	∞(-)	∞(-)	6.02±0.513(-)
	27	N-acetyltransferase 9	cassava4.1_034206m	6.74/20.94	66/1	4.306±0.762(-)	3.7±0.309(-)		∞(-)
	28	ADP ribosylation factor-related	cassava4.1_020559m	4.39/8.75	12/1		3.12±0.422(+)
	30	14-3-3-like protein GF14 lambda	cassava4.1_014519m	4.71/28.55	80/1		2.138±0.413(-)
	33	ATP synthase	cassava4.1_006420m	4.99/54.35	80/1			2.684±0.084(-)
	34	RHO GDP-dissociation inhibitor	cassava4.1_015415m	4.93/26.04	65/1			2.042±0.165(-)
	35	Plant protein of unknown function (DUF247)	cassava4.1_007729m	6.98/54.35	66/1			3.295±0.341(-)	2.383±0.360(-)
	36	pyruvate dehydrogenase E1 component subunit beta, mitochondrial	cassava4.1_010116m	5.95/39.45	257/3			2.164±0.417(-)	3.008±0.688(-)
	37	RNA-binding KH domain-containing protein	cassava4.1_002529m	7.69/91.25	48/1			11.45±1.903(+)
	39	pyruvate dehydrogenase E1 component subunit beta, mitochondrial	cassava4.1_010116m	5.54/39.81	51/1			4.413±1.71(+)
	40	Uroporphyrinogen decarboxylase / Uroporphyrinogen-III carboxy-lyase	cassava4.1_009378m	6.68/42.84	60/1			2.134±0.269(+)
	41	Adenosylhomocysteine nucleosidase / S-adenosylhomocysteine/5'-methylthioadenosine nucleosidase	cassava4.1_021711m	5.06/29.31	63/1			∞(+)	∞(+)
	43	Triose-phosphate isomerase / Triosephosphate mutase	cassava4.1_014432m	5.87/27.23	88/3			2.02±0.175(-)
	44	unnamed protein	cassava4.1_020024m	10.33/10.83	54/1			2.175±0.254(+)	2.466±0.108(+)
	45	regulator of chromosome condensation （RCC1）family with fyve zinc finger domain-related	cassava4.1_000603m	5.68/37.55	92/1			3.332±0.790(+)	3.467±0.115(+)
	46	Ethanolamine-phosphate cytidylyltransferase / Phosphorylethanolamine transferase	cassava4.1_008241m	5.29/48.01	52/1			2.049±0.670(-)
	47	17.6 KDa class I heat shock protein 1-related	cassava4.1_017974m	6.34/18.42	123/1			2.388±0.394(-)
	48	Nucleolar RNA-binding protein NIFK	cassava4.1_018378m	7.85/16.85	135/2			2.09±0.843(-)
	49	translation initiation factor 5A-related	cassava4.1_018059m	5.35/21.06	56/1				∞(+)
	51	Glycogen phosphorylase / Polyphosphorylase	cassava4.1_002466m	5.26/108.52	72/1				3.101±0.199(-)
	52	heat shock 70 Kda protein 10, mitochondrial	cassava4.1_002955m	5.62/72.69	79/1				2.738±0.567(-)
	53	heat shock 70 Kda protein 10, mitochondrial	cassava4.1_002964m	6.10/71.12	87/1				2.244±0.366(-)
	54	ATP synthase subunit beta-1, mitochondrial-related	cassava4.1_004726m	5.95/59.86	430/3				6.296±0.195(-)
	56	glucose-1-phosphate adenylyltransferase small subunit, chloroplastic	cassava4.1_005518m	5.65/53.51	117/2				5.752±0.928(-)
	57	ATP synthase subunit beta-1, mitochondrial-related	cassava4.1_004726m	5.95/59.86	342/2				∞(-)
	58	ribulose bisphosphate carboxylase large chain-related	Manes.S113700	6.60/51.81	267/2				3.344±0.661(-)
	59	ribulose bisphosphate carboxylase large chain-related	Manes.S113700	6.60/51.81	436/3				3.304±0.770(-)
	61	Dehydrin (Dehydrin)	cassava4.1_015875m	5.14/25.92	144/1				2.653±0.566(-)
	63	Carboxyvinyl-carboxyphosphonate phosphorylmutase / CPEP phosphonomutase	cassava4.1_011697m	8.85/49.20	88/1				2.014±0.813(-)
	64	L-ascorbate peroxidase 2, cytosolic	cassava4.1_013461m	5.31/27.67	173/4				2.306±0.645(-)
	66	Uncharacterized conserved protein	cassava4.1_020840m	10.02/7.63	57/1				44.827±3.839(+)
	67	zinc finger protein ZAT2-related	cassava4.1_028217m	6.29/45.50	70/1				∞(-)
	68	Arabidopsis protein of unknown function (DUF241)	cassava4.1_028170m	8.14/31.96	147/1				2.009±0.516(-)
	69	calcium-binding protein CML 15-related	cassava4.1_034063m	4.16/17.49					2.732±0.230(-)
	70	22.0 KDa heat chock protein	cassava4.1_033525m	6.21/22.19	86/1				2.471±0.442(+)
	71	myosin	cassava4.1_000217m	4.76/197.60	57/1				2.624±0.690(-)
	72	annexin D1-related	cassava4.1_021183m	6.81/36.20	83/2				3.736±0.337(+)
